# Supplementary material for: The value of the portable fibrinogen measuring device—a case report of severe postpartum hemorrhage with obstetric disseminated intravascular coagulation
Source: JA Clin Rep. 2021 Mar 9;7:23. doi: 10.1186/s40981-021-00426-y (PMC7943675; doi:10.1186/s40981-021-00426-y)
Supplement: Supplementary file 1 — Additional file 1. [file 40981_2021_426_MOESM1_ESM.txt]

US	[C]	UK	[C]
-----
anesthesia	4	anaesthesia	0
anesthetic	1	anaesthetic	0
cesarean	3	caesarean	0
fetal	1	foetal	0
hematology	1	haematology	0
hemoglobin	3	haemoglobin	0
hemorrhage	8	haemorrhage	0
hemostasis	1	haemostasis	0
labor	1	labour	0
minimize	1	minimise	0
recognized	1	recognised	0
-----
